# Supplementary material for: Serum Vitamin Profiles in Pediatric Eczema, Atopic Dermatitis, and Urticaria
Source: Nutrients. 2026 May 29;18(11):1754. doi: 10.3390/nu18111754 (PMC13258407; doi:10.3390/nu18111754)
Supplement: Supplementary file 1 [file nutrients-18-01754-s001.zip]

Archive with 1 entries (1 files):
- nutrients-4293903-supplementary.pdf
